# Supplementary material for: Ecological Microenvironment Response of Rhizosphere Soil Microbial Communities to Varying Soil Amendments: Insights from Diversity, Stability, and Multi-Functionality
Source: Plants (Basel). 2026 Jul 3;15(13):2082. doi: 10.3390/plants15132082 (PMC13364074; doi:10.3390/plants15132082)
Supplement: Supplementary file 1 [file plants-15-02082-s001.zip]

Archive with 1 entries (1 files):
- plants-4371573-supplementary.pdf
